# Supplementary material for: Effect of the Interaction between Seaweed Intake and LPL Polymorphisms on Metabolic Syndrome in Middle-Aged Korean Adults
Source: Nutrients. 2023 Apr 25;15(9):2066. doi: 10.3390/nu15092066 (PMC10181071; doi:10.3390/nu15092066)
Supplement: Supplementary file 1 [file nutrients-15-02066-s001.zip]

Archive with 1 entries (1 files):
- nutrients-2337617-supplementary.pdf
